# Supplementary material for: Deep Immune Phenotyping and Single-Cell Transcriptomics Allow Identification of Circulating TRM-Like Cells Which Correlate With Liver-Stage Immunity and Vaccine-Induced Protection From Malaria
Source: Front Immunol. 2022 Feb 7;13:795463. doi: 10.3389/fimmu.2022.795463 (PMC8859435; doi:10.3389/fimmu.2022.795463)
Supplement: Supplementary Data Sheet 1 — Differentially expressed gene list, adjusted p values and shrunken log2 fold change values for FNA CD69+ vs FNA CD69- comparison. [file DataSheet_1.zip]

Archive with 12 entries (12 files):
- Supplementary Data File 1.csv
- __MACOSX/._Supplementary Data File 1.csv
- Supplementary Data File 2.xlsx
- __MACOSX/._Supplementary Data File 2.xlsx
- Supplementary Data File 3.csv
- __MACOSX/._Supplementary Data File 3.csv
- Supplementary Data File 4.csv
- __MACOSX/._Supplementary Data File 4.csv
- Supplementary Data File 5.csv
- __MACOSX/._Supplementary Data File 5.csv
- Supplementary Data File 6.csv
- __MACOSX/._Supplementary Data File 6.csv
