# Supplementary material for: Deep Immune Phenotyping and Single-Cell Transcriptomics Allow Identification of Circulating TRM-Like Cells Which Correlate With Liver-Stage Immunity and Vaccine-Induced Protection From Malaria
Source: Front Immunol. 2022 Feb 7;13:795463. doi: 10.3389/fimmu.2022.795463 (PMC8859435; doi:10.3389/fimmu.2022.795463)
Supplement: Supplementary Data Sheet 1 — Differentially expressed gene list, adjusted p values and shrunken log2 fold change values for FNA CD69+ vs FNA CD69- comparison. [file DataSheet_1.zip › Supplementary Data File 1.csv]

	hgnc_symbol	padj	log2FoldChange	Gene list, adjusted p values and shrunken log2 fold change values for FNA CD69+ vs FNA CD69- comparison
ENSG00000117281	CD160	1.98E-52	4.525256104
ENSG00000127528	KLF2	5.30E-42	-3.632019273
ENSG00000150687	PRSS23	1.19E-26	-13.24149674
ENSG00000188404	SELL	9.07E-25	-3.899074465
ENSG00000233093	LINC00892	4.33E-22	3.003012602
ENSG00000143184	XCL1	1.00E-18	3.911534258
ENSG00000168329	CX3CR1	3.37E-17	-6.506981747
ENSG00000132965	ALOX5AP	3.34E-16	1.680814994
ENSG00000172215	CXCR6	1.79E-14	2.344824654
ENSG00000139318	DUSP6	2.69E-13	6.801295416
ENSG00000235505	CASP17P	2.69E-13	2.055551534
ENSG00000111913	RIPOR2	4.53E-13	-1.892365835
ENSG00000137441	FGFBP2	6.03E-13	-0.258589396
ENSG00000189067	LITAF	2.79E-12	-1.393249111
ENSG00000122223	CD244	3.79E-12	1.9275326
ENSG00000157514	TSC22D3	3.79E-12	-1.770166735
ENSG00000196139	AKR1C3	4.99E-12	-11.43213569
ENSG00000107281	NPDC1	1.08E-10	-8.246059745
ENSG00000144218	AFF3	1.72E-10	7.59300354
ENSG00000213949	ITGA1	3.64E-10	4.288866176
ENSG00000110848	CD69	3.69E-10	1.892700334
ENSG00000026652	AGPAT4	3.76E-10	-6.302245743
ENSG00000109787	KLF3	4.48E-10	-3.337874891
ENSG00000167618	LAIR2	7.55E-10	-4.868837932
ENSG00000152270	PDE3B	1.37E-09	-2.971024406
ENSG00000131459	GFPT2	1.38E-09	-10.52066899
ENSG00000183813	CCR4	1.90E-09	-6.903470991
ENSG00000183734	ASCL2	2.60E-09	-10.33823457
ENSG00000203747	FCGR3A	2.63E-09	-2.626532528
ENSG00000155366	RHOC	3.44E-09	2.221952363
ENSG00000181467	RAP2B	3.69E-09	-1.726834457
ENSG00000182162	P2RY8	4.13E-09	-1.985574982
ENSG00000080546	SESN1	4.15E-09	1.661579159
ENSG00000110876	SELPLG	4.50E-09	-0.955587553
ENSG00000112079	STK38	6.81E-09	-1.348437127
ENSG00000100453	GZMB	7.50E-09	-4.257711049
ENSG00000089012	SIRPG	1.94E-08	1.824227185
ENSG00000124191	TOX2	2.18E-08	6.273370998
ENSG00000132359		2.49E-08	-5.402604072
ENSG00000134285	FKBP11	2.93E-08	1.214354805
ENSG00000150093	ITGB1	5.03E-08	-1.786658004
ENSG00000103197	TSC2	1.03E-07	-3.096562069
ENSG00000125735	TNFSF14	1.03E-07	1.422887271
ENSG00000140968	IRF8	1.15E-07	7.904122734
ENSG00000035403	VCL	1.26E-07	-2.846687446
ENSG00000163823	CCR1	2.11E-07	2.189283656
ENSG00000169554	ZEB2	2.28E-07	-2.198271769
ENSG00000054654	SYNE2	2.63E-07	-1.110277354
ENSG00000171488	LRRC8C	3.03E-07	-2.493130524
ENSG00000117280	RAB29	4.99E-07	-1.158791385
ENSG00000159496	RGL4	7.34E-07	1.504780025
ENSG00000134242	PTPN22	1.01E-06	0.951509262
ENSG00000185989	RASA3	1.06E-06	-2.402797886
ENSG00000146376	ARHGAP18	1.30E-06	1.931903755
ENSG00000196924	FLNA	1.41E-06	-1.891461184
ENSG00000064201	TSPAN32	1.80E-06	-1.850860913
ENSG00000204475	NCR3	2.04E-06	1.9048951
ENSG00000163754	GYG1	2.49E-06	1.596274843
ENSG00000232810	TNF	3.04E-06	1.947173831
ENSG00000177674	AGTRAP	5.02E-06	1.422747772
ENSG00000069702	TGFBR3	5.97E-06	-1.400610247
ENSG00000160593	JAML	7.12E-06	1.219197047
ENSG00000159674	SPON2	7.34E-06	-1.902308486
ENSG00000188322	SBK1	7.34E-06	-3.751754427
ENSG00000141540	TTYH2	7.99E-06	-7.82985888
ENSG00000213190	MLLT11	8.25E-06	-0.32876426
ENSG00000115956	PLEK	9.42E-06	-1.041404483
ENSG00000115687	PASK	1.17E-05	-3.460623747
ENSG00000153283	CD96	2.55E-05	1.06101549
ENSG00000155629	PIK3AP1	3.11E-05	1.422614551
ENSG00000147408	CSGALNACT1	3.17E-05	-0.18766065
ENSG00000111796	KLRB1	3.17E-05	1.52675989
ENSG00000156738	MS4A1	3.17E-05	3.675002029
ENSG00000173218	VANGL1	3.79E-05	-4.617409695
ENSG00000151376	ME3	4.60E-05	-0.314013302
ENSG00000275302	CCL4	4.99E-05	0.934014342
ENSG00000105810	CDK6	5.35E-05	1.274499947
ENSG00000081059	TCF7	5.63E-05	-1.755237186
ENSG00000125910	S1PR4	5.63E-05	-1.728951792
ENSG00000130775	THEMIS2	5.87E-05	-1.868380962
ENSG00000068831	RASGRP2	6.10E-05	-1.791684904
ENSG00000204131	NHSL2	6.14E-05	-3.42063069
ENSG00000173083	HPSE	6.45E-05	5.744399787
ENSG00000167261	DPEP2	6.70E-05	-2.62383878
ENSG00000171621	SPSB1	6.76E-05	-0.193130641
ENSG00000027697	IFNGR1	7.15E-05	1.256758522
ENSG00000048052	HDAC9	7.15E-05	2.456247558
ENSG00000116667	C1orf21	7.23E-05	-0.140729272
ENSG00000115738	ID2	8.14E-05	0.816454137
ENSG00000126822	PLEKHG3	8.28E-05	-0.211093354
ENSG00000134198	TSPAN2	9.00E-05	-4.049320196
ENSG00000124942	AHNAK	9.25E-05	-1.045699628
ENSG00000059377	TBXAS1	9.33E-05	5.245874602
ENSG00000142634	EFHD2	9.33E-05	-1.239716798
ENSG00000229474	PATL2	9.68E-05	-1.664903008
ENSG00000144290	SLC4A10	0.000103964	1.779934622
ENSG00000065308	TRAM2	0.000111849	-0.111053863
ENSG00000167625	ZNF526	0.000131511	-0.105901836
ENSG00000113088	GZMK	0.000131993	1.393920398
ENSG00000164691	TAGAP	0.000146248	-1.072324062
ENSG00000277632	CCL3	0.00014906	3.876621698
ENSG00000163599	CTLA4	0.00016471	-4.203990889
ENSG00000138074	SLC5A6	0.000187097	-2.819423005
ENSG00000221869	CEBPD	0.000187097	1.247119555
ENSG00000101224	CDC25B	0.000193368	-1.47183739
ENSG00000168229	PTGDR	0.000193368	1.57028064
ENSG00000102245	CD40LG	0.00019518	1.847599309
ENSG00000167664	TMIGD2	0.00019518	2.486730258
ENSG00000110934	BIN2	0.000216808	-0.700855964
ENSG00000115232	ITGA4	0.000224958	-0.705822517
ENSG00000126353	CCR7	0.000241629	-0.133586713
ENSG00000110324	IL10RA	0.000246721	-1.531676691
ENSG00000142546	NOSIP	0.000246721	-1.033165764
ENSG00000173930	SLCO4C1	0.000247783	-0.171154583
ENSG00000172456	FGGY	0.000257892	4.086137985
ENSG00000100906	NFKBIA	0.000265847	0.994610515
ENSG00000143185	XCL2	0.000304973	1.93301114
ENSG00000181754	AMIGO1	0.000323015	-0.144411546
ENSG00000148700	ADD3	0.000327737	-0.93798773
ENSG00000146242	TPBG	0.00033464	4.767431609
ENSG00000172197	MBOAT1	0.00033464	1.478927942
ENSG00000213341	CHUK	0.00033464	-2.714039409
ENSG00000169583	CLIC3	0.00040325	-1.601140909
ENSG00000006459	KDM7A	0.000440512	-2.109395231
ENSG00000148848	ADAM12	0.000473615	3.281377651
ENSG00000256553	TRAV1-2	0.000498682	1.591963276
ENSG00000198879	SFMBT2	0.000553518	1.672818066
ENSG00000026751	SLAMF7	0.000568191	0.73117422
ENSG00000158050	DUSP2	0.000629053	-1.060817005
ENSG00000197622	CDC42SE1	0.000629053	-1.076520802
ENSG00000245532	NEAT1	0.000652172	-0.844719209
ENSG00000116824	CD2	0.000662532	0.739759327
ENSG00000164056	SPRY1	0.000673364	2.476165536
ENSG00000099917	MED15	0.00079036	-1.428813811
ENSG00000176463	SLCO3A1	0.000832525	-1.78407559
ENSG00000172322	CLEC12A	0.000939937	4.765478231
ENSG00000137642	SORL1	0.000941675	-1.101512018
ENSG00000197933	ZNF823	0.000941675	2.60664991
ENSG00000120708	TGFBI	0.000961881	3.048334844
ENSG00000167107	ACSF2	0.000983696	0.035532355
ENSG00000149557	FEZ1	0.000997763	2.958120387
ENSG00000117560	FASLG	0.000997946	1.41216095
ENSG00000225783	MIAT	0.000997946	-1.664696921
ENSG00000104972	LILRB1	0.001058478	-0.198720999
ENSG00000083457	ITGAE	0.001084967	1.129491999
ENSG00000159069	FBXW5	0.001084967	-1.21950205
ENSG00000233355	CHRM3-AS2	0.001084967	1.474490179
ENSG00000165322	ARHGAP12	0.001088609	-1.498069156
ENSG00000170989	S1PR1	0.001125993	-0.305292012
ENSG00000161031	PGLYRP2	0.00115136	5.343679957
ENSG00000156299	TIAM1	0.001155765	-0.130198124
ENSG00000108669	CYTH1	0.001159314	-1.182408062
ENSG00000166501	PRKCB	0.001159314	-0.811157089
ENSG00000160588	MPZL3	0.001206935	1.18725323
ENSG00000211795	TRAV8-6	0.001206935	-0.097472708
ENSG00000170542	SERPINB9	0.001210944	-1.004250852
ENSG00000136541	ERMN	0.001223473	-0.182089926
ENSG00000089159	PXN	0.001242261	-1.647637218
ENSG00000205268	PDE7A	0.001272592	0.797368259
ENSG00000108219	TSPAN14	0.001284493	-1.084502845
ENSG00000148019	CEP78	0.001394288	-1.29261607
ENSG00000115523	GNLY	0.001408304	-2.827286117
ENSG00000140564	FURIN	0.001426539	-2.822926515
ENSG00000145649	GZMA	0.001442052	0.668968251
ENSG00000153179	RASSF3	0.001442052	-1.331219634
ENSG00000205336	ADGRG1	0.001563602	-0.155241122
ENSG00000196169	KIF19	0.001581476	-0.160642426
ENSG00000110665	C11orf21	0.001671872	-1.786888333
ENSG00000135362	PRR5L	0.001675209	-1.457372473
ENSG00000145214	DGKQ	0.001675209	-1.664369402
ENSG00000134256	CD101	0.001737934	3.042729726
ENSG00000197635	DPP4	0.001983951	0.954334718
ENSG00000197566	ZNF624	0.001985398	-0.333287921
ENSG00000104361	NIPAL2	0.002059547	-0.166315065
ENSG00000111667	USP5	0.002063626	-2.284747049
ENSG00000167037	SGSM1	0.002063626	-0.19615411
ENSG00000112576	CCND3	0.002064359	-0.808209148
ENSG00000146776	ATXN7L1	0.002064359	-2.740665295
ENSG00000170604	IRF2BP1	0.002064359	-0.171775379
ENSG00000101493	ZNF516	0.002081519	-0.154063678
ENSG00000138795	LEF1	0.002143915	-0.097714099
ENSG00000164543	STK17A	0.00227608	0.619667632
ENSG00000159618	ADGRG5	0.002292273	-1.989515081
ENSG00000104880	ARHGEF18	0.002329549	-2.27678163
ENSG00000184014	DENND5A	0.002329549	-0.202792567
ENSG00000140400	MAN2C1	0.002389169	-0.173694306
ENSG00000149679	CABLES2	0.002409961	-0.119159787
ENSG00000133067	LGR6	0.002469105	-2.822968446
ENSG00000173559	NABP1	0.002607795	0.874937689
ENSG00000226979	LTA	0.002768795	1.694326272
ENSG00000055147	FAM114A2	0.002855616	1.432500644
ENSG00000141232	TOB1	0.002904056	-0.937368929
ENSG00000107864	CPEB3	0.002936386	-0.093141805
ENSG00000104964	TLE5	0.003017589	-0.825594254
ENSG00000167315	ACAA2	0.003109263	0.828338972
ENSG00000242574	HLA-DMB	0.003281648	1.358180802
ENSG00000085117	CD82	0.00341403	-2.33261728
ENSG00000186815	TPCN1	0.003494086	-0.15022657
ENSG00000183475	ASB7	0.003646756	-2.224995957
ENSG00000116133	DHCR24	0.003696005	-0.184742839
ENSG00000163508	EOMES	0.003788577	0.840958242
ENSG00000279166		0.003788577	-0.100366148
ENSG00000111537	IFNG	0.003790451	1.978466683
ENSG00000112796	ENPP5	0.003862198	2.381118948
ENSG00000136802	LRRC8A	0.003862198	-2.173910493
ENSG00000225978	HAR1A	0.003986715	4.303751377
ENSG00000139684	ESD	0.004070498	1.010231661
ENSG00000169442	CD52	0.004142551	-0.777522868
ENSG00000114812	VIPR1	0.004293079	-0.06135931
ENSG00000254685	FPGT	0.00432711	2.191759491
ENSG00000135404	CD63	0.004524851	0.709333166
ENSG00000144711	IQSEC1	0.004524851	-1.394115897
ENSG00000198846	TOX	0.004524851	1.073796442
ENSG00000163811	WDR43	0.004601161	-1.103998781
ENSG00000116016	EPAS1	0.004709227	0.034207665
ENSG00000140511	HAPLN3	0.004709227	-0.09727276
ENSG00000131370	SH3BP5	0.004741209	-0.301252421
ENSG00000265972	TXNIP	0.004741209	-0.588918117
ENSG00000073861	TBX21	0.004947553	-1.486216822
ENSG00000000460	C1orf112	0.00509184	-0.114400755
ENSG00000004468	CD38	0.005183453	1.993981957
ENSG00000100060	MFNG	0.005183453	-0.874107092
ENSG00000149328	GLB1L2	0.005217227	-0.104232795
ENSG00000140470	ADAMTS17	0.005362378	8.409278735
ENSG00000157216	SSBP3	0.005583667	-1.444663147
ENSG00000176928	GCNT4	0.005758972	-2.727361378
ENSG00000065029	ZNF76	0.00582286	-1.672522151
ENSG00000157193	LRP8	0.005860105	-0.091723989
ENSG00000122224	LY9	0.005956397	0.67604617
ENSG00000060138	YBX3	0.006023686	-1.857380222
ENSG00000164068	RNF123	0.00626617	-0.09358915
ENSG00000085563	ABCB1	0.006287428	1.128745656
ENSG00000263264		0.006287428	-0.226348293
ENSG00000286965		0.006287428	0.182197534
ENSG00000214279	SCART1	0.006630504	2.283948075
ENSG00000182796	TMEM198B	0.006964296	-2.45054553
ENSG00000137752	CASP1	0.007107471	0.700846033
ENSG00000007541	PIGQ	0.007209602	-0.217407628
ENSG00000204482	LST1	0.007296897	1.977929796
ENSG00000007237		0.007508418	-0.152353234
ENSG00000182010	RTKN2	0.007670136	-0.018622438
ENSG00000089692	LAG3	0.007735192	0.72841576
ENSG00000070081	NUCB2	0.007800647	0.698595619
ENSG00000103522	IL21R	0.007800647	-1.957319197
ENSG00000137965	IFI44	0.007935284	1.344448411
ENSG00000139946	PELI2	0.007935284	-0.163185379
ENSG00000275772		0.008116588	-0.062664676
ENSG00000102606	ARHGEF7	0.00826496	-1.218459153
ENSG00000167004	PDIA3	0.008285776	0.634567589
ENSG00000262655	SPON1	0.008650207	0.057117717
ENSG00000104951	IL4I1	0.008734793	2.085123788
ENSG00000150593	PDCD4	0.008734793	0.67607473
ENSG00000047365	ARAP2	0.008902509	0.58886445
ENSG00000110944	IL23A	0.008902509	-3.722188025
ENSG00000162630	B3GALT2	0.008902509	1.871196613
ENSG00000235437	LINC01278	0.008922281	-1.005374368
ENSG00000196821	ILRUN	0.009003191	-1.580082728
ENSG00000136286	MYO1G	0.009178654	-1.187850538
ENSG00000075234	TTC38	0.009234611	-1.460366488
ENSG00000178773	CPNE7	0.009355701	1.852229577
ENSG00000120738	EGR1	0.009744527	0.088144544
ENSG00000196975	ANXA4	0.009744527	-1.192036654
ENSG00000203485	INF2	0.009968715	-0.059594226
ENSG00000120910	PPP3CC	0.010416281	-0.915863294
ENSG00000152518	ZFP36L2	0.010416281	-0.781110894
ENSG00000188211	NCR3LG1	0.011035725	-0.147136593
ENSG00000279086		0.011035725	-0.097081196
ENSG00000206190	ATP10A	0.011837234	-1.871797385
ENSG00000198756	COLGALT2	0.011868733	0.08940977
ENSG00000185504	FAAP100	0.011870124	-0.27186238
ENSG00000118263	KLF7	0.012171999	-0.112114846
ENSG00000136122	BORA	0.012171999	-0.155593175
ENSG00000163701	IL17RE	0.012171999	5.296302596
ENSG00000166189	HPS6	0.012418197	-0.261325563
ENSG00000124608	AARS2	0.012658057	-1.649983049
ENSG00000186197	EDARADD	0.012917879	-0.13144663
ENSG00000065809	FAM107B	0.012930196	-0.684727593
ENSG00000146250	PRSS35	0.012930196	0.047480923
ENSG00000135250	SRPK2	0.013035347	-0.856737273
ENSG00000286285		0.013035347	2.740368005
ENSG00000119655	NPC2	0.013043238	1.179411725
ENSG00000124134	KCNS1	0.013043238	0.016276515
ENSG00000139323	POC1B	0.013043238	0.794260349
ENSG00000169239	CA5B	0.013043238	-1.400454573
ENSG00000196187	TMEM63A	0.013043238	-1.577402948
ENSG00000152217	SETBP1	0.013046548	-0.095621763
ENSG00000277089		0.013469448	2.953034281
ENSG00000117411	B4GALT2	0.013638575	-0.055161341
ENSG00000160712	IL6R	0.013854529	-0.127832995
ENSG00000114737	CISH	0.014163462	0.881371146
ENSG00000117090	SLAMF1	0.014610712	0.679468972
ENSG00000156787	TBC1D31	0.014908123	1.182605363
ENSG00000173762	CD7	0.015042882	0.753314446
ENSG00000143753	DEGS1	0.015331203	0.993185307
ENSG00000157617	C2CD2	0.015331203	-0.086738685
ENSG00000227507	LTB	0.015331203	0.761876998
ENSG00000165140	FBP1	0.015427196	0.100628684
ENSG00000005379	TSPOAP1	0.015571486	1.9836772
ENSG00000099910	KLHL22	0.015571486	-0.230490698
ENSG00000103199	ZNF500	0.015571486	-0.148197067
ENSG00000106780	MEGF9	0.015971253	-1.382691695
ENSG00000168214	RBPJ	0.015971253	0.776426077
ENSG00000125462	C1orf61	0.016948886	2.276863175
ENSG00000163380	LMOD3	0.016948886	-0.123778508
ENSG00000198890	PRMT6	0.016948886	-0.261081873
ENSG00000152229	PSTPIP2	0.017976931	1.112327796
ENSG00000107816	LZTS2	0.018015891	-0.077598064
ENSG00000198858	R3HDM4	0.018015891	-0.804899884
ENSG00000156026	MCU	0.018063955	-0.338201168
ENSG00000158710	TAGLN2	0.018063955	-0.575712427
ENSG00000197579	TOPORS	0.018481414	-1.01319677
ENSG00000161381	PLXDC1	0.018496693	1.585279433
ENSG00000287119		0.018510316	0.066012094
ENSG00000118503	TNFAIP3	0.018713386	-1.363222758
ENSG00000073060	SCARB1	0.018744678	0.108672942
ENSG00000156711	MAPK13	0.01883665	1.150103642
ENSG00000197971	MBP	0.01883665	-0.889512836
ENSG00000276023	DUSP14	0.01883665	-1.821422916
ENSG00000163421	PROK2	0.018899153	-0.105059963
ENSG00000142227	EMP3	0.018936758	-0.570028336
ENSG00000178202	POGLUT3	0.018936758	1.688925334
ENSG00000019582	CD74	0.019012543	0.645255894
ENSG00000166780	BMERB1	0.019012543	-0.065926115
ENSG00000124243	BCAS4	0.019058366	1.081403389
ENSG00000240024	LINC00888	0.019058366	-0.120576385
ENSG00000143167	GPA33	0.019349312	-0.084853866
ENSG00000139173	TMEM117	0.019668064	0.181742957
ENSG00000166508	MCM7	0.01968981	-1.052476993
ENSG00000143365	RORC	0.020167069	1.223947834
ENSG00000197471	SPN	0.020167069	-0.747185676
ENSG00000256271	CACNA1C-AS2	0.020167069	3.709932404
ENSG00000129355	CDKN2D	0.020177592	-0.956283351
ENSG00000162594	IL23R	0.020272044	1.389737665
ENSG00000177125	ZBTB34	0.020272044	0.115642101
ENSG00000128228	SDF2L1	0.020544656	0.79689099
ENSG00000101452	DHX35	0.020822991	-0.379538493
ENSG00000136040	PLXNC1	0.021031142	0.999768706
ENSG00000142185	TRPM2	0.021182279	0.090475907
ENSG00000134900	TPP2	0.021251423	-0.867301904
ENSG00000172732	MUS81	0.021251423	-1.042886309
ENSG00000131018	SYNE1	0.021370293	-0.735656794
ENSG00000154511	DIPK1A	0.021370293	-1.107144647
ENSG00000196172	ZNF681	0.021370293	0.159212337
ENSG00000122121	XPNPEP2	0.021518381	-0.090615438
ENSG00000142173	COL6A2	0.021910873	-0.18670372
ENSG00000112877	CEP72	0.022021899	0.015173645
ENSG00000160856	FCRL3	0.022021899	-0.067447282
ENSG00000197457	STMN3	0.022021899	-1.317921714
ENSG00000102760	RGCC	0.02234699	-0.945656035
ENSG00000134545	KLRC1	0.022652274	1.593780413
ENSG00000136193	SCRN1	0.022652274	1.427198324
ENSG00000273038		0.022652274	-0.1238065
ENSG00000251301	LINC02384	0.022875318	-1.881436331
ENSG00000125245	GPR18	0.022908056	0.770099881
ENSG00000259448	LINC02352	0.022998458	0.111291341
ENSG00000180879	SSR4	0.023267585	0.533528503
ENSG00000275074	NUDT18	0.023267585	-0.173411601
ENSG00000189159	JPT1	0.0234129	0.866970779
ENSG00000156273	BACH1	0.023416231	-1.396288158
ENSG00000110921	MVK	0.023543658	-0.045193699
ENSG00000176658	MYO1D	0.023543658	0.133472917
ENSG00000130035	GALNT8	0.023624113	0.025312659
ENSG00000276241		0.023624113	-0.101896661
ENSG00000147443	DOK2	0.023733684	-1.202176666
ENSG00000167286	CD3D	0.023954277	0.472333904
ENSG00000074842	MYDGF	0.024095341	0.710583008
ENSG00000101842	VSIG1	0.024097067	-0.11352645
ENSG00000140284	SLC27A2	0.024400231	0.072387485
ENSG00000107960	STN1	0.024682287	0.790037654
ENSG00000114850	SSR3	0.024682287	0.71858919
ENSG00000177301	KCNA2	0.025218628	0.117703575
ENSG00000173200	PARP15	0.025547921	-0.751798387
ENSG00000211666	IGLV2-14	0.025668853	-0.199055412
ENSG00000175567	UCP2	0.025955609	-0.560139202
ENSG00000174500	GCSAM	0.026423454	-0.051628938
ENSG00000166750	SLFN5	0.026931296	-0.620375715
ENSG00000283063	TRBV6-2	0.0281077	0.068640024
ENSG00000010278	CD9	0.028517912	0.036713691
ENSG00000090013	BLVRB	0.028619673	1.527803502
ENSG00000092820	EZR	0.028619673	-0.56773728
ENSG00000186300	ZNF555	0.028619673	0.090696485
ENSG00000108960	MMD	0.028726262	1.25179825
ENSG00000166046	TCP11L2	0.028726262	-1.990092944
ENSG00000183049	CAMK1D	0.028778252	-1.315033785
ENSG00000185650	ZFP36L1	0.028885515	0.573108008
ENSG00000182117	NOP10	0.029071305	0.641628926
ENSG00000020633	RUNX3	0.029150959	-0.823906116
ENSG00000196793	ZNF239	0.029271796	-0.0204024
ENSG00000076554	TPD52	0.029560173	0.937014265
ENSG00000087470	DNM1L	0.029560173	-0.929578355
ENSG00000064012	CASP8	0.029984769	-0.514071564
ENSG00000130812	ANGPTL6	0.029984769	0.093021264
ENSG00000141480	ARRB2	0.029984769	-0.604044793
ENSG00000141506	PIK3R5	0.029984769	-0.863601533
ENSG00000233057	EEF1A1P14	0.030252907	0.014555311
ENSG00000139998	RAB15	0.030297444	3.755722735
ENSG00000127663	KDM4B	0.030327449	-0.149144404
ENSG00000175215	CTDSP2	0.030327449	-1.087015294
ENSG00000182393	IFNL1	0.030327449	0.33047224
ENSG00000198182	ZNF607	0.030327449	-0.064472612
ENSG00000198851	CD3E	0.030327449	0.488422461
ENSG00000064763	FAR2	0.03063116	0.183375949
ENSG00000079616	KIF22	0.03063116	-0.966429903
ENSG00000078304	PPP2R5C	0.030689276	-0.674580294
ENSG00000106089	STX1A	0.030689276	0.13493312
ENSG00000100242	SUN2	0.031268229	-1.169738484
ENSG00000090006	LTBP4	0.032126309	-1.117702688
ENSG00000114631	PODXL2	0.032340977	-0.13288958
ENSG00000095383	TBC1D2	0.032605819	-0.098855154
ENSG00000170006	TMEM154	0.032605819	-0.98192693
ENSG00000271503	CCL5	0.032605819	0.551839237
ENSG00000180739	S1PR5	0.033635807	-1.050486824
ENSG00000164300	SERINC5	0.034056669	-1.026103651
ENSG00000196968	FUT11	0.034208604	-1.106372628
ENSG00000160326	SLC2A6	0.034228171	-0.092798673
ENSG00000110057	UNC93B1	0.034234803	1.50148026
ENSG00000141576	RNF157	0.034524623	0.327999444
ENSG00000158062	UBXN11	0.034524623	-1.132762259
ENSG00000144647	POMGNT2	0.034590456	-0.091717333
ENSG00000008283	CYB561	0.034823147	-0.265093291
ENSG00000070961	ATP2B1	0.034823147	-0.781329683
ENSG00000196954	CASP4	0.034823147	0.548328493
ENSG00000234028	EIF2AK3-DT	0.034823147	0.040432683
ENSG00000206561	COLQ	0.03517639	0.991950996
ENSG00000101152	DNAJC5	0.035474925	-1.021003211
ENSG00000140553	UNC45A	0.035495451	-1.205281256
ENSG00000276085	CCL3L1	0.035495451	0.157325175
ENSG00000288253		0.035495451	0.070829297
ENSG00000144445	KANSL1L	0.035685562	-1.837113407
ENSG00000100911	PSME2	0.036117571	0.537836892
ENSG00000166105	GLB1L3	0.036723114	-0.193462906
ENSG00000165169	DYNLT3	0.036744245	0.903997148
ENSG00000107581	EIF3A	0.037000009	-0.606527462
ENSG00000112561	TFEB	0.037000009	-0.252540188
ENSG00000205542	TMSB4X	0.037000009	0.496845331
ENSG00000077150	NFKB2	0.037237229	-1.365309742
ENSG00000136950	ARPC5L	0.037316891	0.616344573
ENSG00000153814	JAZF1	0.037533572	-1.352344466
ENSG00000087152	ATXN7L3	0.037578409	-1.427906088
ENSG00000172005	MAL	0.038123938	-0.200340501
ENSG00000115525	ST3GAL5	0.038221009	0.602428919
ENSG00000116514	RNF19B	0.038221009	-0.134893856
ENSG00000136444	RSAD1	0.038221009	-1.025095496
ENSG00000162591	MEGF6	0.038221009	0.196270284
ENSG00000166128	RAB8B	0.038221009	0.592086302
ENSG00000147118	ZNF182	0.038436374	-0.346545933
ENSG00000235576	LINC01871	0.038810232	0.657437786
ENSG00000174946	GPR171	0.039069627	0.746287561
ENSG00000127580	WDR24	0.039308927	-0.033553475
ENSG00000135916	ITM2C	0.039308927	1.11767624
ENSG00000105373	NOP53	0.039611445	-0.659994648
ENSG00000100346	CACNA1I	0.040353879	-0.072241209
ENSG00000186350	RXRA	0.040353879	-0.09730576
ENSG00000046651	OFD1	0.040955128	0.537907504
ENSG00000157570	TSPAN18	0.040955128	-0.088191778
ENSG00000173706	HEG1	0.040955128	1.161934116
ENSG00000270562		0.040955128	0.078795913
ENSG00000166311	SMPD1	0.041547003	0.902655318
ENSG00000185825	BCAP31	0.041555813	0.525724522
ENSG00000188042	ARL4C	0.041555813	-0.498884008
ENSG00000178295	GEN1	0.041676237	-0.126151182
ENSG00000179163	FUCA1	0.041676237	1.212307448
ENSG00000287277		0.041676237	0.058481152
ENSG00000171045	TSNARE1	0.041724199	-0.084567361
ENSG00000109452	INPP4B	0.041896659	0.647380512
ENSG00000112208	BAG2	0.041896659	-1.366109753
ENSG00000135926	TMBIM1	0.042262	-0.738407322
ENSG00000250602		0.042670491	0.113257258
ENSG00000128272	ATF4	0.042814591	0.632169267
ENSG00000140931	CMTM3	0.04322576	0.647204124
ENSG00000134802	SLC43A3	0.043261224	1.147256338
ENSG00000104267	CA2	0.04342135	0.106119772
ENSG00000257354		0.043698109	-0.135592303
ENSG00000140545	MFGE8	0.044046442	-0.101566714
ENSG00000279602		0.044046442	1.164198806
ENSG00000276557	TRBV18	0.044148334	0.1298845
ENSG00000171848	RRM2	0.044312037	-0.0845046
ENSG00000008277	ADAM22	0.044794383	-0.126934238
ENSG00000072736	NFATC3	0.044794383	-0.685791062
ENSG00000080189	SLC35C2	0.044794383	-0.721098185
ENSG00000138698	RAP1GDS1	0.044794383	0.707521861
ENSG00000148248	SURF4	0.044794383	0.612306941
ENSG00000278030	TRBV7-9	0.044794383	-0.095972845
ENSG00000108349	CASC3	0.044947694	-0.812044263
ENSG00000115602	IL1RL1	0.044947694	0.052495784
ENSG00000175066	GK5	0.044947694	-1.017671115
ENSG00000136490	LIMD2	0.044958448	-0.573401713
ENSG00000114541	FRMD4B	0.046061305	0.218888926
ENSG00000155666	KDM8	0.046061305	-0.115743899
ENSG00000235162	C12orf75	0.046061305	-0.611849264
ENSG00000138166	DUSP5	0.046110032	1.290822266
ENSG00000102125	TAZ	0.04656808	-0.999037799
ENSG00000115109	EPB41L5	0.04656808	-0.086131011
ENSG00000118496	FBXO30	0.04656808	-0.254840854
ENSG00000134297	PLEKHA8P1	0.04656808	-0.025075303
ENSG00000156587	UBE2L6	0.04656808	0.484634676
ENSG00000099204	ABLIM1	0.046850386	-0.911745922
ENSG00000196511	TPK1	0.047140945	-0.323909502
ENSG00000140983	RHOT2	0.04737338	-0.978179259
ENSG00000111885	MAN1A1	0.047411007	0.72369401
ENSG00000225697	SLC26A6	0.047617258	-0.136587474
ENSG00000149218	ENDOD1	0.048377198	-1.0764849
ENSG00000124523	SIRT5	0.048490008	-1.182842347
ENSG00000169413	RNASE6	0.048490008	0.082934125
ENSG00000185359	HGS	0.048490008	-1.062674547
ENSG00000166681	BEX3	0.048666733	-0.104984464
ENSG00000178974	FBXO34	0.048798092	0.686574593
ENSG00000103249	CLCN7	0.0489064	-0.311305291
ENSG00000163945	UVSSA	0.049732596	-1.259145282
