# Supplementary material for: Deep Immune Phenotyping and Single-Cell Transcriptomics Allow Identification of Circulating TRM-Like Cells Which Correlate With Liver-Stage Immunity and Vaccine-Induced Protection From Malaria
Source: Front Immunol. 2022 Feb 7;13:795463. doi: 10.3389/fimmu.2022.795463 (PMC8859435; doi:10.3389/fimmu.2022.795463)
Supplement: Supplementary Data Sheet 1 — Differentially expressed gene list, adjusted p values and shrunken log2 fold change values for FNA CD69+ vs FNA CD69- comparison. [file DataSheet_1.zip › Supplementary Data File 2.xlsx]

## Sheet: Kumar genes sensitivity analysi
Contrast analyses	Pathway with which the GSEA was performed (full pathways on next sheet)	Enrichment p-value	BH-adjusted p-value	The expected error for the standard deviation of the P-value logarithm	Enrichment score	Enrichment score normalized to mean enrichment of random samples of the same size	Size of the pathway after removing genes not present in pathway	Vector with indexes of leading edge genes that drive the enrichment
contrast	pathway	pval	padj	log2err	ES	NES	size	leadingEdge
FNA CD69+ vs FNA CD69-	Kumar_tissue_CD8_CD69_pos_vs_neg_down	1e-10	3e-10	NA	-0.939064	-2.37978	69	c("11098", "430", "56654", "94015", "1524", "56895", "23108", "3904", "6402", "388228", "10365", "340527", "51274", "7414", "10578", "2214", "22821", "221188", "9750", "2316", "10077", "10235", "29125", "197135", "5829", "23648", "7049", "11329", "256356", "23345", "27065")
FNA CD69+ vs FNA CD69-	Zhao_resident_CD8	2.97686e-09	2.97686e-09	0.774939	0.841109	2.29338	82	c("11126", "6375", "6348", "3458", "6846", "51744", "969", "55423", "241", "5729", "3820", "8740", "356", "3003", "6351", "8320", "2841", "914", "57823", "3902", "9560", "27250", "3001", "972", "9263", "81873", "10870", "6352", "8481", "2040", "916", "915", "313", "9235", "5552", "3108", "4502", "79961", "1075", "8530", "5996", "1521", "2534", "56253", "152100")
FNA CD69+ vs FNA CD69-	Szabo_CD8_cytokine	0.000113066	0.000452263	0.538434	0.747796	1.96171	63	c("6375", "6348", "9638", "10663", "1230", "3458", "7124", "6846", "57282", "4049", "3821", "356", "1052", "6351", "10447", "8807", "57823", "3902", "9560", "6504", "3001", "8728", "1234", "7903")
FNA CD69+ vs FNA CD69-	Kumar_tissue_CD8_CD69_pos_vs_neg_up	0.000679197	0.000679197	0.477271	0.8303	1.97166	32	c("1848", "132014", "3672", "8038", "126259", "10252", "10663", "1230", "93663", "27132", "149233", "120425", "3682", "29851")
FNA CD69+ vs FNA CD69-	Szabo_tcell_resting_module	0.0135461	0.0270922	0.38073	-0.692233	-1.70377	57	c("10100", "10365", "222255", "1831", "994", "25777", "79026", "678", "1043", "4542", "57326", "7402", "1534", "3575", "5333", "51063", "3590", "1808", "245812")
FNA CD69+ vs FNA CD69-	Szabo_CD8_cytotoxic	0.10101	0.13468	0.181383	-0.564601	-1.41648	63	c("1524", "10578", "2214", "9839", "9022", "7049", "53637", "5341", "257101", "387882")
FNA CD69+ vs FNA CD69-	Szabo_tissue_sig	0.392857	0.392857	0.390592	1.03332	1638	62	c("3672", "1052", "3682", "81618", "967", "26578", "9404", "7533", "6277", "5355", "6520", "7277", "939", "10553", "9452", "302")
PBMC CD69+ vs PBMC CD69-	Kumar_tissue_CD8_CD69_pos_vs_neg_down	1e-10	3e-10	NA	-0.939064	-2.40316	69	c("11098", "430", "56654", "94015", "1524", "56895", "23108", "3904", "6402", "388228", "10365", "340527", "51274", "7414", "10578", "2214", "22821", "221188", "9750", "2316", "10077", "10235", "29125", "197135", "5829", "23648", "7049", "11329", "256356", "23345", "27065")
PBMC CD69+ vs PBMC CD69-	Kumar_tissue_CD8_CD69_pos_vs_neg_up	0.000334704	0.000408935	0.498493	0.8303	2.0037	32	c("1848", "132014", "3672", "8038", "126259", "10252", "10663", "1230", "93663", "27132", "149233", "120425", "3682", "29851")
PBMC CD69+ vs PBMC CD69-	Zhao_resident_CD8	0.175487	0.175487	0.176694	-0.486631	-1.27587	82	c("201633", "926", "3127", "3115", "2999", "3123", "3119", "3108", "3113", "9452", "343413", "9263", "84636", "972", "26088")
PBMC CD69+ vs PBMC CD69-	Szabo_CD8_cytokine	0.0524642	0.209857	0.248911	0.750259	1.60379	62	c("9638", "57282", "1230", "8807", "1052", "10663", "7124", "6504", "3902", "356", "4818", "639", "84525", "79071", "5341", "9645", "1234")
PBMC CD69+ vs PBMC CD69-	Szabo_tcell_resting_module	0.19611	0.39222	0.123257	0.614781	1.29688	59	c("3820", "360", "6275", "3575", "29994", "27250", "196513", "123036")
PBMC CD69+ vs PBMC CD69-	Szabo_tissue_sig	0.446069	0.446069	0.472101	1.01441	2836	62	c("1052", "360", "7533", "3958", "6275", "9404", "967", "6277", "26472", "26578", "27350", "6520", "203068", "10376")
PBMC CD69+ vs PBMC CD69-	Szabo_CD8_cytotoxic	0.535771	0.535771	0.0640704	0.432827	0.92523	62	c("7305", "5243", "54843", "51348", "10219", "445347", "5521", "1521", "154", "53637", "4818")

## Sheet: Gene sets
name	description	entrez_gene_ID
Zhao_resident_CD8	Signature expressed by liver CD8+ TRM in Zhao et al.	241	313	321	57136	81873	597	6348	6349	414062	6351	9560	388372	6352	11126	914	51744	915	916	969	972	925	926	9976	152100	56253	8530	1075	1521	79961	401124	1844	8320	2149	356	343413	2534	257144	26088	84636	2841	3001	2999	3003	3004	10870	3108	3113	3115
Szabo_CD8_cytokine	Cytokine module with genes encoding chemokines and cytokines (CCL3, CCL4, CCL20, IFNG, IL10, TNF), inhibitory molecules (LAG3, CD226 (TIGIT), HAVCR2 (TIM3)), and the widely expressed homeobox protein HOPX	8728	11033	79895	55509	6364	6348	6349	414062	6351	9560	388372	1230	1234	10666	970	1052	56253	1437	10663	1959	79071	10447	356	9638	3001	3002	2999	84868	84525	8870	3458	3586	8807	55801	3578	84223	152789	3821	3824	3902	4049	284207	9645	84953	9242	23413	4818	22822
Szabo_tcell_resting_module	A CD4+ and CD8+ Resting module identified by Szabo and colleagues	80221	8745	79026	57037	118429	360	222255	29994	283149	83875	266675	686	51063	55450	85478	1043	994	145508	245812	1397	8722	1534	196513	1808	80820	2043	100128071	5348	486	81544	11010	55733	3489	3590	3575	3695	154881	10365	3820	79442	143098	4542	200030	114548	9397	57326	27250	65018
Szabo_CD8_cytotoxic	a Cytotoxic module, containing genes associated with cytotoxicity (GNLY, GZMK) and transcription factors associated with effector/memory differentiation (ZEB2, EOMES, ZNF683)	5243	9289	154	313	164668	27087	387882	81563	23705	6352	51744	925	926	1124	9022	152100	23127	8530	1488	1521	1524	23604	27122	401124	8320	2149	2214	115352	343413	83888	2268	2281	2591	10578	3003	3115	3805	3812	3822	8302	3824	51348	10219	10859	439921	9437	4818	80310
Szabo_tissue_sig	Complement of genes expressed in CCL5++ CD8+ TEM cells from each tissue compared to blood	23243	301	302	163	27350	360	822	84270	23466	939	967	3732	1052	56650	1396	1499	2014	7430	23062	2739	3187	10553	3672	3682	9452	81618	3725	1316	3845	3956	3958	9404	64968	2908	26578	64065	22822	5339	5355	26472	5052	25824	28984	6281	6282	6275	6277	54407
Kumar signature	Kumar CD8+ CD69+ vs CD69- (TRM) derived from Figure 2B in Kumar et al. both up and down genes	5829	2316	1534	11314	10077	22821	221188	7049	154075	57161	29125	10235	23345	256356	117178	11329	2268	23648	3075	81794	9788	51274	10365	6840	9254	9750	388228	197135	57458	3809	51440	7414	158248	57595	8642	57593	114879	8322	10578	340527	90139	10873	55545	7552	27065	2214	10223	1292
[truncated: 85 more columns]
