# Supplementary material for: Deep Immune Phenotyping and Single-Cell Transcriptomics Allow Identification of Circulating TRM-Like Cells Which Correlate With Liver-Stage Immunity and Vaccine-Induced Protection From Malaria
Source: Front Immunol. 2022 Feb 7;13:795463. doi: 10.3389/fimmu.2022.795463 (PMC8859435; doi:10.3389/fimmu.2022.795463)
Supplement: Supplementary Data Sheet 1 — Differentially expressed gene list, adjusted p values and shrunken log2 fold change values for FNA CD69+ vs FNA CD69- comparison. [file DataSheet_1.zip › Supplementary Data File 3.csv]

	hgnc_symbol	padj	log2FoldChange	Gene list, adjusted p values and shrunken log2 fold change values for FNA CD69+ vs PBMC CD69+ comparison
ENSG00000004399	PLXND1	0.021640203	1.459959907
ENSG00000004468	CD38	0.009465052	1.515542421
ENSG00000005339	CREBBP	0.034225093	1.037947192
ENSG00000005810	MYCBP2	0.010390289	0.906698714
ENSG00000005844	ITGAL	0.008088688	0.915986749
ENSG00000007350	TKTL1	2.34E-07	-9.802542695
ENSG00000008283	CYB561	0.048384535	-1.054414264
ENSG00000009844	VTA1	0.031669338	-0.728003861
ENSG00000009954	BAZ1B	0.015117036	1.051132252
ENSG00000010278	CD9	0.011687844	2.470926538
ENSG00000011021	CLCN6	0.009368254	2.575459175
ENSG00000019582	CD74	0.015893802	0.556520857
ENSG00000021776	AQR	0.036078046	0.662281243
ENSG00000022267	FHL1	0.001851986	-2.450099763
ENSG00000023171	GRAMD1B	0.005052581	2.949742054
ENSG00000023734	STRAP	0.004744864	-0.750550989
ENSG00000026652	AGPAT4	6.25E-06	-5.263079312
ENSG00000026751	SLAMF7	1.16E-06	0.980336431
ENSG00000032444	PNPLA6	0.036666883	1.258361986
ENSG00000035403	VCL	0.008561072	-1.62540672
ENSG00000037897	METTL1	0.016909159	-0.433111608
ENSG00000042317		0.020558849	-0.085396022
ENSG00000047365	ARAP2	0.004244644	0.638404214
ENSG00000048052	HDAC9	5.72E-05	1.837752505
ENSG00000048162	NOP16	0.036913535	-0.979689814
ENSG00000049618	ARID1B	0.035847527	0.759953508
ENSG00000050405	LIMA1	0.001556306	1.45119729
ENSG00000050438	SLC4A8	0.010197862	0.107825045
ENSG00000054654	SYNE2	0.014413085	-0.644223039
ENSG00000054983	GALC	2.56E-05	-1.402345581
ENSG00000055609	KMT2C	0.036913535	0.855968556
ENSG00000057608	GDI2	0.043016423	-0.546914112
ENSG00000057657	PRDM1	0.027490593	-0.520195362
ENSG00000057663	ATG5	0.042239584	-0.710427998
ENSG00000060237	WNK1	0.000139274	1.615513929
ENSG00000062598	ELMO2	0.043345693	-0.721630153
ENSG00000063587	ZNF275	0.001873473	2.980777067
ENSG00000064012	CASP8	0.036140269	-0.539112102
ENSG00000064601	CTSA	4.05E-05	-1.310622756
ENSG00000065809	FAM107B	6.73E-07	-0.9092324
ENSG00000065911	MTHFD2	0.032851442	-0.195109429
ENSG00000066294	CD84	0.008024797	1.218910979
ENSG00000066827	ZFAT	0.035718017	0.150354512
ENSG00000068438	FTSJ1	0.021356941	-0.902985351
ENSG00000068796	KIF2A	0.043670915	-0.758040286
ENSG00000068831	RASGRP2	0.021069173	-0.899187465
ENSG00000070081	NUCB2	0.032851442	0.625930936
ENSG00000070413	DGCR2	0.044256754	0.425861041
ENSG00000071082	RPL31	0.023699909	-0.484041575
ENSG00000074755	ZZEF1	0.035371871	1.276592316
ENSG00000074800	ENO1	0.013935674	-0.626668719
ENSG00000074966	TXK	0.006740885	-1.023489221
ENSG00000075151	EIF4G3	0.023443619	1.03414171
ENSG00000076108	BAZ2A	0.036214209	1.178452699
ENSG00000076641	PAG1	0.020115073	0.687473907
ENSG00000077157	PPP1R12B	0.001205712	2.682267334
ENSG00000077420	APBB1IP	0.010890209	0.599588395
ENSG00000078304	PPP2R5C	0.001056476	-0.732803179
ENSG00000079246	XRCC5	0.019395633	-0.538725305
ENSG00000080298	RFX3	0.019420935	1.557014676
ENSG00000080503	SMARCA2	0.036913535	0.753205265
ENSG00000081059	TCF7	0.001873473	-1.359778781
ENSG00000081177	EXD2	0.01550205	-0.444035488
ENSG00000082074	FYB1	3.72E-06	1.003838716
ENSG00000084070	SMAP2	0.010390289	-0.746650054
ENSG00000086062	B4GALT1	0.029613928	-0.726036512
ENSG00000086758	HUWE1	0.001694437	1.249279034
ENSG00000087095	NLK	0.012742405	2.642681054
ENSG00000087263	OGFOD1	0.008492742	-0.901520576
ENSG00000087338	GMCL1	0.03592508	-0.773956126
ENSG00000088387	DOCK9	0.035288093	1.167899094
ENSG00000088992	TESC	0.001556306	1.858751484
ENSG00000089012	SIRPG	0.00570987	0.578840543
ENSG00000089157	RPLP0	0.007894083	-0.630440743
ENSG00000089597	GANAB	0.031669338	1.159847755
ENSG00000090104	RGS1	0.035288093	0.169668299
ENSG00000090565	RAB11FIP3	0.02180777	2.090775343
ENSG00000091409	ITGA6	0.018721278	-1.1477346
ENSG00000092439	TRPM7	0.036913535	0.74473462
ENSG00000095139	ARCN1	0.021760928	-0.842969034
ENSG00000096384	HSP90AB1	0.039588197	-0.592745028
ENSG00000097007	ABL1	0.026658782	1.332497483
ENSG00000099246	RAB18	0.000144827	-1.175694538
ENSG00000100201	DDX17	0.030068793	0.598447744
ENSG00000100311	PDGFB	0.025459986	-0.201145129
ENSG00000100316	RPL3	0.019420935	-0.500630662
ENSG00000100345	MYH9	0.044292849	0.637774577
ENSG00000100365	NCF4	0.010878847	2.21267239
ENSG00000100450	GZMH	1.14E-06	1.38194829
ENSG00000100453	GZMB	1.02E-06	-2.572990565
ENSG00000100628	ASB2	0.010705471	2.065145126
ENSG00000100934	SEC23A	0.011483402	-1.159605387
ENSG00000100941	PNN	0.00628504	0.669457149
ENSG00000101224	CDC25B	0.008189604	-0.874420682
ENSG00000101310	SEC23B	0.000110175	-1.584468127
ENSG00000101444	AHCY	0.048184889	-0.289213839
ENSG00000101493	ZNF516	0.034225093	-0.11614996
ENSG00000101842	VSIG1	0.003875043	-0.135622581
ENSG00000101974	ATP11C	0.004779244	1.864729615
ENSG00000102048	ASB9	0.034299571	-0.011844316
ENSG00000102098	SCML2	0.020026127	-0.019339137
ENSG00000102265	TIMP1	0.010187331	-1.196964032
ENSG00000102317	RBM3	0.012357382	-0.582757591
ENSG00000102699	PARP4	0.008024797	-1.00383439
ENSG00000102760	RGCC	0.014050723	-0.950398124
ENSG00000103356	EARS2	0.030743165	0.120125962
ENSG00000103994	ZNF106	0.048384535	0.604947223
ENSG00000105699	LSR	0.038257803	-1.30920096
ENSG00000105778	AVL9	0.018695829	0.84411416
ENSG00000105810	CDK6	0.035650798	1.119127602
ENSG00000105879	CBLL1	0.029249408	-0.740474244
ENSG00000106404	CLDN15	0.001780308	3.573697928
ENSG00000107185	RGP1	0.009368254	2.037395816
ENSG00000107281	NPDC1	1.69E-05	-0.315629133
ENSG00000107679	PLEKHA1	0.021817528	-0.786486274
ENSG00000107738	VSIR	0.018877827	-0.755993666
ENSG00000107833	NPM3	0.042820463	-0.166852813
ENSG00000107954	NEURL1	0.023855015	-0.151490333
ENSG00000108175	ZMIZ1	0.008145359	2.278197269
ENSG00000108256	NUFIP2	0.002750596	1.291394126
ENSG00000108622	ICAM2	0.010705471	-0.856136598
ENSG00000108798	ABI3	0.031669338	0.528155011
ENSG00000109452	INPP4B	0.00030593	0.993768907
ENSG00000109501	WFS1	0.018267349	-0.01427378
ENSG00000109685	NSD2	0.001079478	2.027536811
ENSG00000109787	KLF3	1.47E-06	-2.719263473
ENSG00000109971	HSPA8	0.014028714	-0.518653926
ENSG00000110171	TRIM3	5.83E-05	6.323686305
ENSG00000110367	DDX6	0.005053294	0.795065583
ENSG00000110876	SELPLG	8.89E-05	-0.819693927
ENSG00000110934	BIN2	0.001079478	-0.706375446
ENSG00000110944	IL23A	0.00011774	-0.218842294
ENSG00000111537	IFNG	0.000842167	1.581164011
ENSG00000111602	TIMELESS	0.009583202	-0.145886127
ENSG00000111667	USP5	0.019395633	-1.553412823
ENSG00000111728	ST8SIA1	0.002193918	2.903746321
ENSG00000111913	RIPOR2	3.11E-06	-1.436034235
ENSG00000112079	STK38	0.027539782	-0.596467434
ENSG00000112419	PHACTR2	9.34E-07	-1.44585484
ENSG00000112473	SLC39A7	0.000143287	-4.120612658
ENSG00000112576	CCND3	0.010109107	-0.692055885
ENSG00000112759	SLC29A1	0.019590284	-0.194391405
ENSG00000112893	MAN2A1	0.001176901	1.339565562
ENSG00000113369	ARRDC3	0.010187331	-0.843689598
ENSG00000113441	LNPEP	0.017036484	0.96839735
ENSG00000113532	ST8SIA4	0.00229431	1.028200254
ENSG00000114354	TFG	0.021835508	-1.00372789
ENSG00000115523	GNLY	6.88E-27	-2.913840493
ENSG00000115607	IL18RAP	0.035718017	-0.699443119
ENSG00000115738	ID2	0.000437231	0.665095448
ENSG00000115839	RAB3GAP1	0.001510448	-2.291758617
ENSG00000115904	SOS1	0.00059856	1.43201156
ENSG00000115956	PLEK	0.000589943	-0.844272577
ENSG00000116205	TCEANC2	0.025085864	1.392242575
ENSG00000116266	STXBP3	0.031530073	-0.679210356
ENSG00000116273	PHF13	0.003581686	0.105607498
ENSG00000116299	KIAA1324	0.036078046	-0.145175665
ENSG00000116539	ASH1L	0.000394342	0.991135498
ENSG00000116649	SRM	0.035794337	-0.644181655
ENSG00000116667	C1orf21	0.0161347	-0.092869288
ENSG00000116679	IVNS1ABP	0.034225093	-0.631868903
ENSG00000116731	PRDM2	0.024370504	0.79957852
ENSG00000116741	RGS2	1.44E-05	-1.762916977
ENSG00000116824	CD2	1.76E-11	1.032396644
ENSG00000117155	SSX2IP	0.015531584	-1.876038123
ENSG00000117280	RAB29	1.44E-05	-1.118457084
ENSG00000117281	CD160	1.31E-10	1.402176183
ENSG00000117560	FASLG	0.010638192	0.92016665
ENSG00000117984	CTSD	0.001313046	1.160305155
ENSG00000118058	KMT2A	0.00011774	1.414255964
ENSG00000118402	ELOVL4	0.012801939	-1.659064322
ENSG00000118515	SGK1	0.020508424	-0.129885766
ENSG00000119537	KDSR	0.019395633	-1.213634861
ENSG00000119927	GPAM	0.000842167	3.390079182
ENSG00000120526	NUDCD1	0.024929691	-1.056092089
ENSG00000120708	TGFBI	5.75E-15	11.59618523
ENSG00000120738	EGR1	0.000198264	8.529841783
ENSG00000121022	COPS5	0.0261475	-0.677468439
ENSG00000121966	CXCR4	0.000598583	-0.933009298
ENSG00000122026	RPL21	0.022023455	-0.45871213
ENSG00000122034	GTF3A	0.000296257	-0.871933054
ENSG00000122188	LAX1	0.046149462	0.717163541
ENSG00000122223	CD244	6.52E-05	1.023866781
ENSG00000122512	PMS2	0.04278385	-0.232358572
ENSG00000122547	EEPD1	0.023443619	-0.106146608
ENSG00000123329	ARHGAP9	1.62E-07	1.160087707
ENSG00000123427	EEF1AKMT3	0.012933253	-0.165405759
ENSG00000124191	TOX2	3.16E-06	4.442586113
ENSG00000124243	BCAS4	0.035418585	0.851574098
ENSG00000124767	GLO1	0.011917321	-0.712518845
ENSG00000124813	RUNX2	0.031669338	-0.764887285
ENSG00000125735	TNFSF14	9.42E-08	1.582504109
ENSG00000125740	FOSB	6.26E-10	4.454593845
ENSG00000125868	DSTN	0.014407445	-0.744748273
ENSG00000126457	PRMT1	0.007894083	-0.779767037
ENSG00000126822	PLEKHG3	0.000868664	-0.126939015
ENSG00000126883	NUP214	0.029613928	0.992266601
ENSG00000127152	BCL11B	0.020077397	0.867782873
ENSG00000127220	ABHD8	0.017008937	-0.156507696
ENSG00000127481	UBR4	0.001694437	1.540920305
ENSG00000127526	SLC35E1	0.02779853	1.075271481
ENSG00000127528	KLF2	3.03E-15	-2.74757516
ENSG00000127580	WDR24	0.028923707	-0.045493961
ENSG00000127603	MACF1	0.001568526	0.827066324
ENSG00000127947	PTPN12	0.021531996	1.813897861
ENSG00000127951	FGL2	0.025105024	0.166914774
ENSG00000129003	VPS13C	0.001503911	0.936570962
ENSG00000129566	TEP1	0.010098802	2.468321076
ENSG00000130035	GALNT8	0.034225093	0.052701503
ENSG00000130559	CAMSAP1	0.000437231	3.797127713
ENSG00000130741	EIF2S3	0.001176901	-0.894875645
ENSG00000130775	THEMIS2	1.38E-05	-1.785488561
ENSG00000131149	GSE1	0.007280967	1.29716022
ENSG00000131797	CLUHP3	0.036127513	0.917416537
ENSG00000131981	LGALS3	0.043737973	-0.849156232
ENSG00000132932	ATP8A2	0.044256754	0.070099782
ENSG00000133104	SPART	0.001540998	-0.310748793
ENSG00000133265	HSPBP1	0.031215395	-1.439616337
ENSG00000133302	SLF1	0.000200565	1.487115971
ENSG00000133739	LRRCC1	0.003875043	0.11877888
ENSG00000134186	PRPF38B	0.043820953	0.605007405
ENSG00000134308	YWHAQ	9.64E-05	-0.841845303
ENSG00000134324	LPIN1	0.019761641	0.691779351
ENSG00000134333	LDHA	0.031351864	-0.678296954
ENSG00000134460	IL2RA	0.019420935	-0.135291433
ENSG00000134709	HOOK1	0.023628316	-0.126514379
ENSG00000135046	ANXA1	7.29E-08	-1.070187228
ENSG00000135074	ADAM19	0.035718017	1.215471806
ENSG00000135269	TES	2.79E-05	-1.164787416
ENSG00000135596	MICAL1	0.035991746	1.160553947
ENSG00000135905	DOCK10	0.021693875	0.858687554
ENSG00000135916	ITM2C	0.036913535	1.311184989
ENSG00000135976	ANKRD36	0.005427839	0.904239793
ENSG00000136040	PLXNC1	0.00489609	1.377054142
ENSG00000136122	BORA	0.010390289	-0.209717347
ENSG00000136167	LCP1	0.023855015	-0.572147802
ENSG00000136279	DBNL	0.04382515	-0.522182965
ENSG00000136802	LRRC8A	0.011364569	-1.822969766
ENSG00000136866	ZFP37	0.002686931	-0.162835373
ENSG00000136997	MYC	1.69E-05	-1.966461279
ENSG00000137054	POLR1E	0.030743165	-1.2175186
ENSG00000137078	SIT1	0.014590162	0.613508542
ENSG00000137154	RPS6	0.015629739	-0.465199032
ENSG00000137198	GMPR	0.036144819	-0.014972485
ENSG00000137265	IRF4	9.91E-06	4.899066714
ENSG00000137414	FAM8A1	0.006227499	1.23580716
ENSG00000137441	FGFBP2	8.67E-11	-6.061851726
ENSG00000137501	SYTL2	0.044292849	-0.551117212
ENSG00000137812	KNL1	0.04502764	-0.010812232
ENSG00000137959	IFI44L	0.002383183	-1.076638956
ENSG00000138074	SLC5A6	0.000839522	-2.319681638
ENSG00000138095	LRPPRC	0.016185646	-0.902041105
ENSG00000138600	SPPL2A	0.032679744	0.705364574
ENSG00000138756	BMP2K	0.012325056	0.058808036
ENSG00000138795	LEF1	0.01757635	-0.078614813
ENSG00000139187	KLRG1	0.018877827	-0.434242685
ENSG00000139278	GLIPR1	0.010187331	0.715287665
ENSG00000139318	DUSP6	3.90E-05	0.082223485
ENSG00000139629	GALNT6	0.007894083	2.369246838
ENSG00000139631	CSAD	0.010390289	2.192343456
ENSG00000139946	PELI2	0.039153969	-0.107440177
ENSG00000139990	DCAF5	0.029279552	0.673781538
ENSG00000140030	GPR65	3.36E-09	-1.288928898
ENSG00000140199	SLC12A6	0.010287943	1.286964857
ENSG00000140265	ZSCAN29	0.025461558	1.685324428
ENSG00000140280	LYSMD2	0.043670915	-0.839885409
ENSG00000140848	CPNE2	3.38E-06	-2.417091253
ENSG00000140950	MEAK7	0.045706923	0.089702176
ENSG00000140988	RPS2	0.021382201	-0.485070838
ENSG00000141232	TOB1	7.40E-06	-1.169004656
ENSG00000141469	SLC14A1	0.002383183	3.067387841
ENSG00000141576	RNF157	0.010332981	1.969702691
ENSG00000141644	MBD1	0.002586218	1.525239781
ENSG00000142173	COL6A2	0.004223287	-2.530580168
ENSG00000142185	TRPM2	0.045017902	0.090655097
ENSG00000142227	EMP3	0.000837651	-0.697401326
ENSG00000142546	NOSIP	4.42E-05	-0.916244591
ENSG00000143126	CELSR2	0.00589611	0.020451455
ENSG00000143184	XCL1	9.06E-13	3.37751714
ENSG00000143185	XCL2	1.90E-09	2.565022634
ENSG00000143401	ANP32E	0.003516063	-0.732191086
ENSG00000143643	TTC13	0.0051967	1.06438012
ENSG00000143970	ASXL2	0.003333633	1.456550887
ENSG00000144048	DUSP11	0.039110415	-0.748190418
ENSG00000144120	TMEM177	0.017473367	-0.36038442
ENSG00000144290	SLC4A10	0.003540541	-0.844706798
ENSG00000145014	TMEM44	0.048137877	0.075059042
ENSG00000145220	LYAR	0.003387925	-0.866755777
ENSG00000145287	PLAC8	1.62E-13	-1.940870879
ENSG00000145649	GZMA	0.026307196	0.542397187
ENSG00000146285	SCML4	0.005855035	0.844512966
ENSG00000146376	ARHGAP18	6.93E-06	2.044085038
ENSG00000146776	ATXN7L1	0.017493388	-2.068098509
ENSG00000147138	GPR174	0.003453317	1.131943097
ENSG00000147894	C9orf72	0.031669338	-1.114804713
ENSG00000148488	ST8SIA6	0.003480353	4.677701116
ENSG00000148600	CDHR1	1.05E-08	7.337971454
ENSG00000148700	ADD3	4.49E-08	-1.1327787
ENSG00000150045	KLRF1	0.000936971	-1.380426557
ENSG00000150093	ITGB1	0.018877827	-0.749633017
ENSG00000150687	PRSS23	0.001302569	-0.131022486
ENSG00000150753	CCT5	0.019420935	-0.653571282
ENSG00000150938	CRIM1	0.047785505	1.105841196
ENSG00000151348	EXT2	0.00489609	-1.506885505
ENSG00000151690	MFSD6	0.046003312	1.028834928
ENSG00000151718	WWC2	0.046149462	-0.049011166
ENSG00000152061	RABGAP1L	0.034023708	0.596023079
ENSG00000152219	ARL14EP	0.005520029	-0.79156722
ENSG00000152229	PSTPIP2	0.036736335	0.959044394
ENSG00000152234	ATP5F1A	0.019629045	-0.64151377
ENSG00000152270	PDE3B	0.000458042	-1.661050917
ENSG00000152291	TGOLN2	0.010878847	0.787715689
ENSG00000152689	RASGRP3	0.034225093	2.350566223
ENSG00000153179	RASSF3	0.010187331	-1.175758592
ENSG00000153563	CD8A	0.001176901	0.585214067
ENSG00000154240	CEP112	0.029426945	-0.094722353
ENSG00000154760	SLFN13	0.029559496	1.247684068
ENSG00000155287	SLC25A28	0.001510448	2.334915127
ENSG00000155657	TTN	0.006601225	1.842345389
ENSG00000155926	SLA	0.044292849	0.479351185
ENSG00000156026	MCU	0.038717355	-0.26179544
ENSG00000156508	EEF1A1	0.030189815	-0.471112219
ENSG00000156711	MAPK13	0.04984752	0.733093185
ENSG00000157106	SMG1	0.020115073	0.944084887
ENSG00000157111	TMEM171	0.044868744	-0.246535234
ENSG00000157193	LRP8	0.036070874	-0.103976495
ENSG00000157514	TSC22D3	6.07E-23	-1.893754635
ENSG00000157654	PALM2AKAP2	0.002183819	1.471494962
ENSG00000157873	TNFRSF14	0.016110821	0.917003486
ENSG00000158050	DUSP2	0.018877827	-0.845047155
ENSG00000158062	UBXN11	0.04382515	-1.011853793
ENSG00000158710	TAGLN2	1.06E-05	-0.849344626
ENSG00000158714	SLAMF8	0.000769842	3.477430053
ENSG00000159352	PSMD4	0.025266689	-0.711929791
ENSG00000159496	RGL4	0.000803706	1.127653631
ENSG00000160179	ABCG1	0.01757635	1.726275825
ENSG00000160791	CCR5	0.020691564	1.010079531
ENSG00000160796	NBEAL2	0.001205712	1.491332525
ENSG00000160856	FCRL3	0.026008954	-0.076240487
ENSG00000161405	IKZF3	0.001067396	0.719029612
ENSG00000161533	ACOX1	0.048966308	-1.046099671
ENSG00000161904	LEMD2	5.83E-05	2.167257938
ENSG00000162368	CMPK1	0.032838292	-0.57630417
ENSG00000162543	UBXN10	0.001873473	-0.176380959
ENSG00000162591	MEGF6	2.42E-05	4.976287864
ENSG00000162702	ZNF281	0.036214209	0.934709081
ENSG00000163013	FBXO41	0.043737973	0.192322787
ENSG00000163191	S100A11	0.000898215	-0.69763308
ENSG00000163507	CIP2A	0.019838163	0.154270076
ENSG00000163508	EOMES	0.036078046	0.551718588
ENSG00000163519	TRAT1	0.0005357	-0.802492489
ENSG00000163600	ICOS	0.005053294	1.215656747
ENSG00000163795	ZNF513	0.006119191	0.10219402
ENSG00000163811	WDR43	0.000585893	-1.25442943
ENSG00000163913	IFT122	0.0413172	0.090064299
ENSG00000163932	PRKCD	0.029559496	-1.416509294
ENSG00000163938	GNL3	0.030433781	-0.634367987
ENSG00000164051	CCDC51	0.00573881	-0.199214425
ENSG00000164120	HPGD	0.018721278	-0.993739451
ENSG00000164611	PTTG1	0.010187331	1.623686586
ENSG00000164691	TAGAP	0.021382201	-0.798689565
ENSG00000164924	YWHAZ	0.046292204	-0.410889211
ENSG00000165140	FBP1	0.029613928	2.089632174
ENSG00000165494	PCF11	0.024929691	0.715380675
ENSG00000165591	FAAH2	0.035718017	-0.155237164
ENSG00000166311	SMPD1	0.021629388	0.983319425
ENSG00000166401	SERPINB8	0.030230033	-0.100217181
ENSG00000166436	TRIM66	0.016185646	3.627475891
ENSG00000166845	C18orf54	0.004779244	0.149804712
ENSG00000166886	NAB2	6.52E-05	-0.14483421
ENSG00000166979	EVA1C	0.016909159	-1.646314446
ENSG00000167257	RNF214	0.00021462	1.575653895
ENSG00000167261	DPEP2	0.006992362	-1.903767298
ENSG00000167306	MYO5B	0.011500779	0.092400942
ENSG00000167552	TUBA1A	0.034731527	-0.729572206
ENSG00000167613	LAIR1	0.036913535	-1.069684523
ENSG00000167618	LAIR2	0.012092131	-2.371454633
ENSG00000167637	ZNF283	0.044652334	0.070243992
ENSG00000167978	SRRM2	0.008024797	1.081747598
ENSG00000167984	NLRC3	0.022515113	0.907963875
ENSG00000168060	NAALADL1	0.021382201	-0.131185479
ENSG00000168229	PTGDR	0.000141111	1.026651234
ENSG00000168329	CX3CR1	0.000312653	-3.783690611
ENSG00000168685	IL7R	0.000936971	-0.941481107
ENSG00000168824	NSG1	0.010731242	-1.475368089
ENSG00000168890	TMEM150A	0.036337662	-1.234650994
ENSG00000168995	SIGLEC7	0.046855678	-0.032853638
ENSG00000169239	CA5B	0.015452573	-1.320569109
ENSG00000169413	RNASE6	0.029797185	1.824930506
ENSG00000169442	CD52	9.99E-06	-0.923905721
ENSG00000169508	GPR183	1.20E-05	-1.472551243
ENSG00000169871	TRIM56	0.02304168	0.972446128
ENSG00000170004	CHD3	0.00441289	1.406173949
ENSG00000170017	ALCAM	3.42E-05	-3.202038316
ENSG00000170175	CHRNB1	0.017535167	-1.492548501
ENSG00000170379	TCAF2	0.027490593	0.302562373
ENSG00000170542	SERPINB9	0.000509085	-1.149894105
ENSG00000170989	S1PR1	0.006359628	-2.880640402
ENSG00000171130	ATP6V0E2	0.018721278	0.857046737
ENSG00000171161	ZNF672	0.034225093	1.204812218
ENSG00000171488	LRRC8C	0.008109345	-1.544803954
ENSG00000171603	CLSTN1	0.026359115	1.216107054
ENSG00000171793	CTPS1	0.019838163	-1.239777475
ENSG00000171824	EXOSC10	0.005797296	-0.992390258
ENSG00000172005	MAL	0.006022914	-0.162470141
ENSG00000172046	USP19	0.036913535	-0.178137456
ENSG00000172057	ORMDL3	0.036070874	1.392898162
ENSG00000172116	CD8B	1.34E-05	0.86506709
ENSG00000172183	ISG20	0.006841364	-0.680068104
ENSG00000172215	CXCR6	0.03592508	0.651724841
ENSG00000172322	CLEC12A	7.45E-05	0.151211215
ENSG00000172375	C2CD2L	0.013374061	0.111566907
ENSG00000172534	HCFC1	0.032851442	0.166825133
ENSG00000172578	KLHL6	0.009583202	0.137452607
ENSG00000172795	DCP2	0.047180753	0.611733189
ENSG00000172819	RARG	0.002383183	-1.755999482
ENSG00000172830	SSH3	0.012404493	-0.065490155
ENSG00000172965	MIR4435-2HG	0.00022019	2.265674188
ENSG00000173221	GLRX	0.000304356	-0.871741558
ENSG00000173559	NABP1	0.005220337	0.828405009
ENSG00000173706	HEG1	0.00464965	1.871930052
ENSG00000173821	RNF213	3.72E-06	1.143705803
ENSG00000174405	LIG4	0.027490593	0.278896569
ENSG00000174444	RPL4	0.03916472	-0.475216344
ENSG00000174718	RESF1	0.003019114	0.587192734
ENSG00000174748	RPL15	0.029559496	-0.510614646
ENSG00000174871	CNIH2	0.002383183	8.38757417
ENSG00000175061	SNHG29	0.046149462	-0.629684798
ENSG00000175471	MCTP1	0.027727334	1.790738889
ENSG00000175548	ALG10B	0.015117036	3.12044374
ENSG00000175567	UCP2	2.64E-07	-1.013445351
ENSG00000175779	LINC02694	2.83E-06	6.380764507
ENSG00000176463	SLCO3A1	0.00030593	-1.757794191
ENSG00000176542	USF3	0.020115073	1.188233482
ENSG00000176593		0.032851442	2.029254372
ENSG00000176658	MYO1D	0.038621334	0.142059453
ENSG00000176928	GCNT4	0.001113931	-3.118364681
ENSG00000177301	KCNA2	0.002284565	5.444587055
ENSG00000177311	ZBTB38	0.048384535	0.593357992
ENSG00000177383	MAGEF1	0.015776978	-0.240083477
ENSG00000177556	ATOX1	0.015625698	-1.048349462
ENSG00000177606	JUN	7.99E-05	2.069369064
ENSG00000177674	AGTRAP	0.000343784	1.023548336
ENSG00000177728	TMEM94	0.00628504	1.933893295
ENSG00000177946	CENPBD1	0.048652837	-0.166014683
ENSG00000178773	CPNE7	0.043248985	1.082488313
ENSG00000179088	C12orf42	0.031669338	0.114975402
ENSG00000179344	HLA-DQB1	0.020669952	0.923283932
ENSG00000180228	PRKRA	0.044910721	-0.841335128
ENSG00000180423	HARBI1	0.04575367	-0.190181367
ENSG00000180628	PCGF5	0.044292849	-0.721390571
ENSG00000180644	PRF1	0.044292849	-0.490565689
ENSG00000180739	S1PR5	0.027684074	-1.04856412
ENSG00000181036	FCRL6	1.45E-06	1.231229283
ENSG00000181163	NPM1	0.019838163	-0.520643522
ENSG00000181467	RAP2B	5.31E-09	-1.590946757
ENSG00000181938	GINS3	0.026465278	-0.049124277
ENSG00000182010	RTKN2	0.019027108	-0.016568786
ENSG00000182054	IDH2	0.011704344	0.651938369
ENSG00000182197	EXT1	0.021448622	-0.043016568
ENSG00000182405	PGBD4	0.012801939	0.176909431
ENSG00000182481	KPNA2	0.028947743	-1.32931656
ENSG00000182568	SATB1	0.018408948	-0.822100796
ENSG00000183662	TAFA1	7.39E-06	-6.375711239
ENSG00000183734	ASCL2	0.000999521	-0.165770177
ENSG00000184557	SOCS3	0.016942518	-0.12514958
ENSG00000184863	RBM33	0.005427839	1.290764857
ENSG00000185219	ZNF445	0.015551866	1.608081589
ENSG00000185619	PCGF3	0.034023708	0.986962609
ENSG00000185745	IFIT1	0.023069682	-1.828141932
ENSG00000185905	C16orf54	0.036070874	-0.625197241
ENSG00000185989	RASA3	0.011364569	-1.334304463
ENSG00000186854	TRABD2A	0.042575313	-1.270711311
ENSG00000187535	IFT140	0.035638126	0.068572446
ENSG00000187699	C2orf88	0.013532458	0.081068654
ENSG00000187862	TTC24	0.048137877	1.280566148
ENSG00000188404	SELL	1.02E-18	-2.846273083
ENSG00000188636	RTL6	0.020558849	0.205031279
ENSG00000188868	ZNF563	0.031669338	-0.07457926
ENSG00000189067	LITAF	5.72E-05	-0.814322676
ENSG00000189159	JPT1	0.038604768	0.558227357
ENSG00000189233	NUGGC	0.029613928	0.187280697
ENSG00000196116	TDRD7	0.025373341	-1.303923734
ENSG00000196126	HLA-DRB1	3.88E-20	1.669579525
ENSG00000196187	TMEM63A	0.005053294	-1.73099291
ENSG00000196268	ZNF493	0.029613928	1.132365682
ENSG00000196352	CD55	6.09E-05	-1.374435262
ENSG00000196511	TPK1	0.024370504	-1.424756643
ENSG00000196735	HLA-DQA1	0.032851442	1.275753434
ENSG00000196814	MVB12B	0.001804084	2.115550143
ENSG00000196839	ADA	0.018877827	0.645772794
ENSG00000196865	NHLRC2	3.42E-05	1.738642519
ENSG00000196914	ARHGEF12	0.013923289	0.135912124
ENSG00000196975	ANXA4	0.027727334	-1.022029233
ENSG00000197057	DTHD1	0.032851442	1.316736669
ENSG00000197136	PCNX3	0.036913535	1.28134961
ENSG00000197535	MYO5A	0.006224428	1.072246004
ENSG00000197608	ZNF841	0.036078046	-0.106047698
ENSG00000197622	CDC42SE1	5.29E-05	-1.126895895
ENSG00000197635	DPP4	0.036070874	-0.613631827
ENSG00000197702	PARVA	0.005220337	-0.135884574
ENSG00000197747	S100A10	0.010890209	-0.58095674
ENSG00000197933	ZNF823	0.000109322	3.338250967
ENSG00000197943	PLCG2	0.018877827	1.539515638
ENSG00000198315	ZKSCAN8	0.023010082	0.214348931
ENSG00000198342	ZNF442	0.008701035	-0.027996127
ENSG00000198408	OGA	0.000101948	0.892115516
ENSG00000198502	HLA-DRB5	4.49E-08	1.500479898
ENSG00000198668	CALM1	0.046884903	-0.413820826
ENSG00000198712	MT-CO2	0.00091155	-0.70088645
ENSG00000198727	MT-CYB	8.71E-12	-1.214611358
ENSG00000198756	COLGALT2	1.11E-06	8.711228779
ENSG00000198786	MT-ND5	8.04E-06	-0.892865661
ENSG00000198793	MTOR	0.012801939	1.984672069
ENSG00000198804	MT-CO1	0.032852637	-0.460977361
ENSG00000198846	TOX	5.59E-05	1.720940165
ENSG00000198879	SFMBT2	2.87E-05	2.347460563
ENSG00000198899	MT-ATP6	0.027727334	-0.528540299
ENSG00000198938	MT-CO3	0.003540541	-0.620559355
ENSG00000204186	ZDBF2	0.00030593	-4.794692619
ENSG00000204257	HLA-DMA	7.31E-07	1.625127287
ENSG00000204287	HLA-DRA	1.74E-09	1.80527707
ENSG00000204444	APOM	0.007870362	-0.050508875
ENSG00000204475	NCR3	0.009339449	-0.774614822
ENSG00000205133	TRIQK	0.031669338	-0.083951817
ENSG00000205268	PDE7A	0.002986082	0.666140877
ENSG00000206561	COLQ	0.020026127	-1.006701037
ENSG00000206828	RNVU1-30	0.00030593	-0.247844727
ENSG00000211689	TRGC1	0.020136245	-0.596520398
ENSG00000211706	TRBV6-1	0.005333528	-1.598510756
ENSG00000211713	TRBV6-4	0.039395058	-0.777139189
ENSG00000211721	TRBV6-5	0.04612577	0.93531017
ENSG00000211728	TRBV5-6	0.003387925	2.139542495
ENSG00000211749	TRBV23-1	0.016185646	0.021678286
ENSG00000211751	TRBC1	0.035418585	0.497042252
ENSG00000211772	TRBC2	0.014306367	0.387099184
ENSG00000211795	TRAV8-6	0.000296257	-0.172922921
ENSG00000211815	TRAV36DV7	0.010390289	0.247698598
ENSG00000212907	MT-ND4L	0.027490593	-0.495541435
ENSG00000213139	CRYGS	0.014840657	2.495966873
ENSG00000213190	MLLT11	0.049483553	-0.062830923
ENSG00000213341	CHUK	0.00030593	-2.733639788
ENSG00000213903	LTB4R	0.037184837	1.207695002
ENSG00000213949	ITGA1	1.90E-09	4.046596911
ENSG00000214491	SEC14L6	0.035718017	-0.016415231
ENSG00000215252	GOLGA8B	0.025991878	0.878279164
ENSG00000215788	TNFRSF25	0.005573915	-0.954405591
ENSG00000221963	APOL6	0.002227486	1.067165585
ENSG00000222041	CYTOR	0.047141663	0.888315677
ENSG00000223865	HLA-DPB1	1.44E-05	1.096766623
ENSG00000225025	KIF4CP	0.022515113	0.080777877
ENSG00000227039	ITGB2-AS1	0.041178186	0.67494353
ENSG00000227507	LTB	0.015712924	-0.577279519
ENSG00000228253	MT-ATP8	0.000381265	-0.783327105
ENSG00000228801		0.025525517	0.114110965
ENSG00000229391	HLA-DRB6	0.04382515	1.058129122
ENSG00000230537		0.041467616	0.142259089
ENSG00000230587	LINC02580	0.024929691	-0.205719142
ENSG00000231389	HLA-DPA1	0.00642187	0.767807804
ENSG00000232810	TNF	0.035718017	0.835541989
ENSG00000232931	LINC00342	0.015551866	1.360420579
ENSG00000232956	SNHG15	0.018366118	-0.879281794
ENSG00000233093	LINC00892	6.88E-27	3.732981098
ENSG00000234127	TRIM26	0.010390289	1.618225058
ENSG00000234290		0.006267634	0.154780093
ENSG00000235194	PPP1R3E	0.000598583	2.885574909
ENSG00000235609		0.027490593	-0.100982781
ENSG00000235652		0.012326739	0.205556797
ENSG00000241839	PLEKHO2	0.003810588	2.396731334
ENSG00000242574	HLA-DMB	0.005986131	1.166877302
ENSG00000243836	WDR86-AS1	0.004510739	-1.946330681
ENSG00000244649	LINC02086	0.019761641	0.053678987
ENSG00000244720		0.025907991	2.122133445
ENSG00000245573	BDNF-AS	0.029797185	3.255196592
ENSG00000246228	CASC8	0.002444439	-0.18839995
ENSG00000246451		0.003910035	3.278491425
ENSG00000247828	TMEM161B-AS1	0.032851442	0.792395755
ENSG00000248483	POU5F2	0.046884903	0.173024565
ENSG00000248527	MTATP6P1	0.01062775	-0.679261684
ENSG00000251023		9.64E-05	6.596939506
ENSG00000253522	MIR3142HG	0.004604812	0.072121258
ENSG00000254777		0.031669338	-0.07923419
ENSG00000255284		0.040845143	0.099925374
ENSG00000256235	SMIM3	0.031669338	-0.223516232
ENSG00000256553	TRAV1-2	0.001694437	-0.997711758
ENSG00000257337		0.039878443	0.05524141
ENSG00000260400		0.010390289	0.117366885
ENSG00000261098		0.033218694	0.10723577
ENSG00000261208		0.048184889	0.286848214
ENSG00000261971	MMP25-AS1	0.000190173	1.223912885
ENSG00000265972	TXNIP	2.82E-05	-0.773574237
ENSG00000266028	SRGAP2	0.03916472	0.156001201
ENSG00000269821	KCNQ1OT1	0.007188876	3.098565723
ENSG00000271503	CCL5	0.000234948	0.760704798
ENSG00000271943		0.046114267	0.10712173
ENSG00000272763		0.035650798	0.106299831
ENSG00000273156		0.036913535	-0.127825604
ENSG00000274828		0.032489247	0.063811523
ENSG00000275302	CCL4	0.003658436	0.950520394
ENSG00000276023	DUSP14	0.019395633	-1.670821124
ENSG00000276045	ORAI1	0.027781907	-0.609129801
ENSG00000276070	CCL4L2	0.027345587	1.054772529
ENSG00000276557	TRBV18	0.00658206	2.264934698
ENSG00000276819	TRBV15	0.001067396	-0.113240564
ENSG00000277324		0.021055924	0.079190579
ENSG00000277632	CCL3	1.02E-05	3.901285698
ENSG00000278129	ZNF8	0.032838292	0.118762824
ENSG00000278730		0.034225093	1.411473991
ENSG00000278949		0.012326739	0.018880872
ENSG00000279722		0.038780306	0.305904493
ENSG00000281103	TRG-AS1	0.031669338	0.624347345
ENSG00000285730		0.034392646	0.048466236
ENSG00000286423		0.029559496	0.135943513
ENSG00000287119		0.014781434	0.05265531
