# Supplementary material for: Deep Immune Phenotyping and Single-Cell Transcriptomics Allow Identification of Circulating TRM-Like Cells Which Correlate With Liver-Stage Immunity and Vaccine-Induced Protection From Malaria
Source: Front Immunol. 2022 Feb 7;13:795463. doi: 10.3389/fimmu.2022.795463 (PMC8859435; doi:10.3389/fimmu.2022.795463)
Supplement: Supplementary Data Sheet 1 — Differentially expressed gene list, adjusted p values and shrunken log2 fold change values for FNA CD69+ vs FNA CD69- comparison. [file DataSheet_1.zip › Supplementary Data File 4.csv]

	p_val_adj	avg_logFC	Gene list, adjusted p values and average natural log fold change values for all FNA CD69+ vs PBMC CD69+ single cell comparison
SLC4A10	1.31E-65	-2.3003092
IL7R	4.53E-53	-2.021408834
TRAV1-2	5.44E-59	-1.812427854
NCR3	2.66E-41	-1.804868849
ZBTB16	1.01E-27	-1.799577224
COLQ	3.47E-35	-1.703041565
CD40LG	3.41E-29	-1.565524157
KLRB1	1.20E-47	-1.536400838
IL23R	3.68E-44	-1.475459701
TSPAN15	6.34E-22	-1.444106374
DPP4	5.30E-28	-1.412572699
LTB	5.98E-29	-1.387809162
LTK	4.49E-35	-1.365288841
RORC	2.18E-15	-1.343215859
IL18RAP	1.36E-22	-1.323873829
IL4I1	1.10E-18	-1.292300202
DUSP1	1.12E-11	-1.239983747
CEBPD	1.17E-41	-1.193348666
TXK	5.82E-32	-1.115138957
AQP3	6.23E-15	-1.108523638
TRBV6-4	2.50E-09	-1.049390735
TMIGD2	4.84E-24	-1.044670195
TNFRSF25	1.31E-14	-1.04368777
IFNGR1	1.51E-22	-1.042157323
RUNX2	5.58E-24	-1.021436832
PRSS35	1.44E-13	-1.006466059
SATB1	4.52E-12	-0.976908735
PRR5	3.41E-29	-0.951517617
TLE1	6.37E-16	-0.929315612
BLK	5.07E-15	-0.929254884
ERN1	6.65E-14	-0.899014769
MKNK1	1.46E-17	-0.883499947
NRIP1	1.43E-17	-0.877584193
CXXC5	3.55E-14	-0.864460032
ABCB1	3.39E-18	-0.854310004
ADAM12	1.72E-14	-0.853393212
PRNP	1.27E-07	-0.834410918
CTSA	9.26E-08	-0.814166208
PTGER2	2.99E-13	-0.798814799
CD160	8.90E-13	-0.789731138
CCR1	5.37E-08	-0.785451573
CCR2	2.03E-08	-0.777929479
CASP17P	4.37E-13	-0.77648409
S100A4	4.75E-25	-0.766811477
TNF	1.95E-09	-0.765261949
CHD7	2.06E-05	-0.761911941
FKBP5	9.03E-12	-0.747972011
CTSH	1.62E-07	-0.722784829
FEZ1	5.16E-07	-0.707673342
SPOCK2	1.90E-11	-0.700042238
JAML	8.64E-12	-0.67668774
TMEM273	1.95E-08	-0.676661713
SESN1	3.08E-12	-0.667434498
CD69	3.42E-05	-0.656723659
IL12RB2	1.83E-07	-0.652361599
VSIR	7.45E-06	-0.650495228
ME1	5.27E-10	-0.647894156
PHACTR2	1.36E-13	-0.639664288
S1PR5	6.71E-12	-0.635564808
LTBP3	6.79E-07	-0.632645021
SCART1	2.00E-09	-0.622300671
XBP1	1.94E-10	-0.621219713
PIM1	0.000381831	-0.620896872
SOCS1	3.28E-06	-0.611522143
SORL1	0.000168976	-0.610502547
YWHAQ	6.97E-08	-0.608784492
IL18R1	2.51E-13	-0.603055575
PLAC8	6.96E-13	-0.597848605
CISH	0.007699236	-0.594967163
B3GNT8	7.05E-10	-0.593649315
P2RY14	8.38E-11	-0.590542747
EDEM2	0.042259496	-0.590355004
SLAMF1	1.07E-07	-0.572028597
MBOAT1	1.39E-13	-0.571508445
RNF157	7.08E-05	-0.571084675
IKZF2	2.16E-18	-0.569424266
MYBL1	1.12E-09	-0.566907181
CERK	0.000785637	-0.565259446
MPZL3	1.11E-05	-0.549989358
MYC	3.91E-06	-0.548625949
STT3A	0.032803785	-0.543763861
GPR65	0.000410053	-0.540837843
KLRG1	4.49E-08	-0.537399757
NR1D1	0.001150197	-0.528175574
YWHAH	2.04E-05	-0.523556395
TMEM123	3.79E-06	-0.523460165
TTC39C	9.50E-09	-0.516809669
PGGHG	0.011836302	-0.515595314
GLRX	0.00043791	-0.511194776
ATF7IP2	3.63E-06	-0.504729027
GPR174	4.06E-10	0.502212633
TRBC2	0.00084046	0.50470632
RESF1	5.92E-05	0.520713773
ITGA4	0.000101643	0.520843442
ITGAL	0.000142211	0.525340892
DTHD1	1.62E-06	0.558943276
ARAP2	3.08E-05	0.568722701
IL10RA	0.004017722	0.586835827
GSTP1	0.018464969	0.592853942
DOK2	0.008713292	0.619587943
STK17A	4.83E-05	0.619705042
ITGB2-AS1	1.03E-05	0.634245969
FYB1	7.58E-12	0.662272351
C12orf75	5.59E-10	0.665303346
CMTM7	0.00063776	0.67694427
F2R	0.00324944	0.677311753
TRBC1	0.00027734	0.683869289
CLEC2D	1.13E-11	0.693531195
LITAF	5.13E-05	0.696223045
ARID5B	1.69E-06	0.700140989
CCL4	3.06E-09	0.716900548
TTN	0.006329178	0.724643151
LYST	0.000849194	0.725718024
AOAH	2.12E-09	0.737026402
CCL4L2	0.000178431	0.741033488
HLA-DQA1	5.93E-09	0.744321042
KLRD1	5.26E-05	0.747734033
NLRC5	3.09E-05	0.763046582
PLCG2	8.39E-05	0.772074588
IDH2	4.79E-05	0.815884406
HLA-DQB1	3.05E-12	0.821833592
RAB37	2.70E-05	0.826766926
XCL1	2.51E-16	0.837626336
CD84	0.000114673	0.862105599
TIGIT	9.07E-10	0.928382219
XCL2	9.99E-20	0.983790199
HLA-DMA	1.04E-14	1.070212986
OASL	7.33E-08	1.081347729
CCL5	1.10E-49	1.168355437
HLA-DRB5	5.07E-36	1.176690928
CD8B	1.98E-26	1.225426318
GZMB	1.95E-06	1.321091195
COTL1	1.33E-27	1.403109566
CD74	4.34E-26	1.504763281
FGR	1.24E-10	1.560519673
CXCR3	1.61E-21	1.589769285
HLA-DPB1	4.05E-42	1.599301216
HLA-DRA	1.11E-13	1.710891689
HLA-DPA1	8.42E-33	1.808240944
GZMH	1.75E-33	1.867385118
FCRL6	1.25E-37	2.097888705
HLA-DRB1	1.01E-42	2.137407548
