# Supplementary material for: Deep Immune Phenotyping and Single-Cell Transcriptomics Allow Identification of Circulating TRM-Like Cells Which Correlate With Liver-Stage Immunity and Vaccine-Induced Protection From Malaria
Source: Front Immunol. 2022 Feb 7;13:795463. doi: 10.3389/fimmu.2022.795463 (PMC8859435; doi:10.3389/fimmu.2022.795463)
Supplement: Supplementary Data Sheet 1 — Differentially expressed gene list, adjusted p values and shrunken log2 fold change values for FNA CD69+ vs FNA CD69- comparison. [file DataSheet_1.zip › Supplementary Data File 5.csv]

	p_val_adj	avg_logFC
S1PR1	8.49E-19	1.455574821
TSC22D3	2.64E-08	1.350547012
KLF2	2.50E-32	1.1643441
RIPOR2	2.93E-12	0.805737415
MYC	8.37E-05	0.691301394
P2RY8	0.017570083	0.633529301
EMP3	5.28E-10	0.621554695
UCP2	0.029159664	0.619488118
PXN	1.55E-05	0.591726616
ADD3	0.000336322	0.5746822
LITAF	0.001343768	0.56442328
SELPLG	0.01671104	0.552799632
EFHD2	0.000130226	0.534571651
TES	0.004556641	0.511205835
ZFP36L2	0.00187149	0.502879371
CD52	1.21E-06	0.485407388
RUNX3	0.021553311	0.47524121
C12orf75	0.001702187	0.471551134
CDC25B	0.002566612	0.468017662
MT-CYB	1.03E-08	0.460371301
MT-ATP8	1.11E-10	0.433469882
LYAR	0.009171647	0.4298241
RPL13A	1.14E-05	0.42765398
B4GALT1	0.032211606	0.410605497
RPL18A	9.14E-09	0.389485421
RPS2	1.22E-06	0.381932235
MT-ND4	0.00061033	0.376581794
MT-ATP6	2.73E-06	0.364930508
RPL13	4.82E-07	0.358244009
RPS6	0.000200439	0.357537526
RPS18	5.67E-06	0.35091992
RPL5	0.001631763	0.343271953
RPL32	0.000972821	0.334658486
TLE5	0.030577167	0.333787149
RPS19	0.00044393	0.329785102
RPS3	0.000153363	0.328755998
RPL3	0.000624922	0.32505218
RPS27	1.19E-05	0.317506877
C16orf54	0.020405994	0.299650584
SH3BGRL3	0.013345395	0.295325706
RPL21	0.000685999	0.28077603
EEF1A1	6.99E-06	0.274845875
MT-CO2	0.000350172	0.274276313
RPS14	0.001061174	0.267780858
MTATP6P1	0.001380412	0.266228557
TMSB4X	9.71E-12	-0.289607426
RHOC	0.016495976	-0.293377663
PLXND1	1.78E-05	-0.308999098
LINC01871	0.00314044	-0.325513478
TRAV1-2	0.00210794	-0.382700173
SESN1	0.010512389	-0.391387723
ID2	0.023841589	-0.397213873
MAN1A1	0.042982428	-0.409703141
JAML	0.029873488	-0.419899495
STOM	0.037329602	-0.445624215
CD2	2.57E-05	-0.476573597
SLC4A10	0.000195045	-0.486400552
ADGRE5	0.004133709	-0.503175604
CD244	0.049129319	-0.52643339
IFNGR1	1.03E-05	-0.567168469
IL23R	1.87E-05	-0.579553672
TSPAN15	0.016921076	-0.597318389
CASP17P	3.53E-05	-0.608242639
PRSS35	0.002728695	-0.614950265
TNF	0.003077086	-0.625852658
LAG3	3.65E-05	-0.669074663
CD69	9.65E-05	-0.688772991
CXCR6	8.94E-09	-0.800467595
CD160	2.15E-24	-1.455172562
