# Supplementary material for: Deep Immune Phenotyping and Single-Cell Transcriptomics Allow Identification of Circulating TRM-Like Cells Which Correlate With Liver-Stage Immunity and Vaccine-Induced Protection From Malaria
Source: Front Immunol. 2022 Feb 7;13:795463. doi: 10.3389/fimmu.2022.795463 (PMC8859435; doi:10.3389/fimmu.2022.795463)
Supplement: Supplementary Data Sheet 1 — Differentially expressed gene list, adjusted p values and shrunken log2 fold change values for FNA CD69+ vs FNA CD69- comparison. [file DataSheet_1.zip › Supplementary Data File 6.csv]

	p_val_adj	avg_logFC
CX3CR1	1.71E-05	1.506478595
TSC22D3	1.56E-10	1.359075445
ADGRG1	0.000105535	1.12893383
DUSP2	0.00022835	1.081005863
RIPOR2	7.26E-09	1.03869394
KLF2	6.07E-17	0.957879573
FGFBP2	2.52E-06	0.95200524
TTC38	0.011968639	0.947847828
P2RY8	0.006471853	0.918322749
S1PR1	2.99E-06	0.916428743
S1PR5	0.000296424	0.906938061
LITAF	2.17E-07	0.881878616
TIGIT	0.005447742	0.847592034
PLEK	1.20E-05	0.736409837
SELPLG	0.015148046	0.733387547
RUNX3	0.000295635	0.673335104
CLIC3	0.012266679	0.668161133
KLF3	0.003736549	0.655927799
PRF1	0.021194582	0.618605494
PPP2R5C	0.004258378	0.547307013
CDC25B	0.013137848	0.480430699
ZFP36L2	0.027018554	0.475759939
RASA3	0.011592118	0.470118984
CALM1	0.003102092	0.403195708
SH3BGRL3	0.000556274	0.38717912
PFN1	0.000173682	0.370071877
TMSB10	0.026579899	0.303390461
HLA-B	2.94E-05	-0.303182261
PLEKHF1	0.015054638	-0.767472158
PTGDR	0.003365732	-0.817148863
ALOX5AP	0.000453292	-0.871593855
CXCR6	0.040522196	-0.930154401
